# Supplementary material for: Tau activates microglia via the PQBP1-cGAS-STING pathway to promote brain inflammation
Source: Nat Commun. 2021 Nov 15;12:6565. doi: 10.1038/s41467-021-26851-2 (PMC8592984; doi:10.1038/s41467-021-26851-2)
Supplement: Supplementary file 8 — Source Data [file 41467_2021_26851_MOESM8_ESM.xlsx]

## Sheet: Figure 1b
Figure 1b
SPR bound (RU)
Tau410
conc.	PQBP1 (1-265)			PQBP1 (1-94)			PQBP1 (94-176)			PQBP1 (193-265)
0.976562	-4.2	-1.8	-1.5
1.95312	9.2	3.7	1.4	5.1	7.5	5.4	3.2			-0.2
3.90625	16.9	9.9	8	11.2	13.2	11.9	-1.3			1.4
7.8125	28.7	26.1	22.9	20.3	23.5	20.3	-2.9			1.5
15.625	50.9	55.1	26.8	36	38.9	34	-4.4			0.5
31.25	85	87.9	76.3	58.3	61.6	57	-3.9			0.5
62.5	133	137.3	116.4	96.9	97.7	93.9	5.7			-2.7
125	199.7	196	169.3	154.9	155.2	153.6	15.7			-7.3
250	299.3	294.9	260.9	249.2	250.4	246.9	22.7			-15.2
500	470.5	440	422.2	417.7	413.4	403.2	18.8			-28.7
Tau441
conc.	PQBP1 (1-265)			conc.	PQBP1 (1-94)			PQBP1 (94-176)			PQBP1 (193-265)
0.585938	-3.9	-12	-1.1	1.95312	11	8	8.2	4			5.3
1.17188	4.8	2.2	1.5	3.90625	10.8	9.3	8.6	5.1			7.8
2.34375	6.9	5.3	4.6	7.8125	13.3	11.4	10.8	6.1			6.6
4.6875	12.5	12.4	9.1	15.625	19	16.8	17.2	7.5			6.6
9.375	20.5	16.7	14.9	31.25	30.2	26.6	29.8	11			6.6
18.75	35.3	33.9	28.1	62.5	48.4	47.8	47.5	19.3			8.3
37.5	60.2	61.9	51.6	125	81.5	80.8	78.1	33			12.2
75	104	98.7	86.5	250	141.8	131	130.7	50.4			17.4
150	173.8	162.6	147.4	500	224.3	228	204	66			22.4
300	263.1	265.7	257
Tau410 P179A
conc.	PQBP1 (1-265)			PQBP1 (1-94)			PQBP1 (94-176)			PQBP1 (193-265)
0	0	0	0	0	0	0	0	0	0	0	0	0
3.90625	3.7	1.5	2.1	0.5	0.9	1.4	1	0.5	0.2	1	0.4	0.2
7.8125	6.9	7.5	8.1	2.7	2.3	3.5	2.1	1.3	0.7	1.6	0.9	1.1
15.625	10.7	11.3	14.1	6.4	7.6	5.8	1.5	0.6	0.2	1.2	0.7	0.3
31.25	19.7	20.1	18.6	14	15.6	16.1	-0.1	0.1	0.4	0.3	0.1	0.6
62.5	29.9	25.3	27.9	29.4	28.9	32.1	0.1	0.2	0.3	0.6	0.2	0.1
125	46.5	53.1	47.9	34.6	32.1	36.7	0.4	0.2	0.1	1	0.2	0.5
250	76.7	92.1	81.3	71.2	89.2	80.1	1.6	0.4	0.6	1.7	1.1	0.8
500	134.6	102.9	124.3	123.1	111.2	131.2	4.6	4.2	2.3	3	1.6	2.6
Tau410 P216A
conc.	PQBP1 (1-265)			PQBP1 (1-94)			PQBP1 (94-176)			PQBP1 (193-265)
0	0	0	0	0	0	0	0	0	0	0	0	0
3.90625	5.1	4.3	3.6				1.7	1.1	0.4	2.7	1.2	1.9
7.8125	8.8	7.6	6.9	5.2	3.4	4.5	3.8	2.1	2.6	3.7	2.5	2.1
15.625	12.9	13.5	15.1	8.4	7.6	7.9	2.8	1.2	1.9	3.3	2.3	1.8
31.25	25.1	21.4	27.8	14.8	16.5	13.2	0	0.3	0.5	0	0.5	0.9
62.5	35.8	37.6	33.2	22.9	26.7	29.1	0	0.4	0.1	0.4	1.1	0.3
125	51.3	45.2	49.1	36.1	32.5	33.7	0.4	0.4	0.1	0.9	0.5	0.1
250	79	79.6	83.1	62.7	57.8	76.1	1.6	1.3	0.8	1.8	1.1	0.8
500	120.1	116.4	134.2	100.2	99.2	110.2	4.7	3.4	4.8	3.3	2.3	1.5
Tau410 P179A/P216A
conc.	PQBP1 (1-265)			PQBP1 (1-94)			PQBP1 (94-176)			PQBP1 (193-265)
0	0	0	0	0	0	0	0	0	0	0	0	0
3.90625	3.2	3.2	4.1	0.8	0.4	0.6	2.5	1.6	1.1	1.4	0.9	0.2
7.8125	4.5	5.6	6.5	3.6	2.3	2.9	5.6	4.5	4.1	3.3	0.5	2.9
15.625	7.6	8.1	9.6	6.8	4.5	5.7	4.3	5.6	3.1	2.6	1	1.8
31.25	14.8	11.9	10.2	6.8	5.1	7.8	-0.2	1.4	2.1	-0.1	0.4	0.8
62.5	17.3	12.3	17.3	13	9.8	11.5	0	0.9	0.2	0.2	0.9	1.2
125	26.7	23.4	20.3	21.3	19.4	16.7	0.5	0.7	1.1	0.7	0.4	0.7
250	31.1	29.3	33.1	36	31.2	29.6	1.6	0.2	0.6	1.7	1.1	0.5
500	50.2	56.7	59.4	65.4	56.7	57.1	4.8	3.4	2.1	3.1	2.5	1.2

## Sheet: Figure 1e
Figure 1e
	Lysate
		ctrl-IgG	IP:PQBP1	IP:Tau
	#1	17.3257	11.9456	13.6496
	#2	11.9304	12.5971	16.9045
	#3	15.179	16.6376	16.2808
	#4	10.5262	14.3795	11.5522
	<Statistics>
	Tukey's multiple comparisons test	Mean Diff.	95.00% CI of diff.	Adjusted P Value
	ctrl-IgG vs. IP:PQBP1	-0.1496	-5.251 to 4.952	0.9963
	ctrl-IgG vs. IP:Tau	-0.8564	-5.958 to 4.245	0.8874
	IP:PQBP1 vs. IP:Tau	-0.7068	-5.809 to 4.395	0.9215
	IP
		ctrl-IgG	IP:PQBP1	IP:Tau
	#1	1.90123	4.42957	5.89026
	#2	1.95776	4.61064	5.72159
	#3	1.82998	3.65875	5.70189
	#4	1.6344	4.99173	5.27157
	<Statistics>
	Tukey's multiple comparisons test	Mean Diff.	95.00% CI of diff.	Adjusted P Value
	IP:PQBP1 vs. ctrl-IgG	2.592	1.868 to 3.316	9.63298e-06
	IP:Tau vs. ctrl-IgG	3.815	3.091 to 4.540	3.687e-07
	IP:Tau vs. IP:PQBP1	1.224	0.4994 to 1.948	0.0028

## Sheet: Figure 2b
Figure 2b
	Tau 410			Tau 441			Tau 410 P179A			Tau 410 P216A			Tau 410 P179/216A

## Sheet: Figure 3b
Figure 3b
Percentage of nuclear NF-kB (+) microglia (%)
		No polymerize	polymerize 10 days	No polymerize	polymerize 10 days	No polymerize	polymerize 10 days	No polymerize	polymerize 10 days	No polymerize	polymerize 10 days
non treat	heparin	410	410	441	441	410-P179A	410-P179A	410-P216A	410-P216A	410-P179A&216A	410-P179A&216A
0	0	80	45	85	45	70	40	60	45	35	45
0	0	95	65	85	40	65	55	35	50	40	40
0	0	85	70	80	45	55	40	55	45	45	35
0	0	95	70	90	50	65	45	75	35	50	40
0	0	90	55	80	60	50	35	60	35	45	30
0	0	90	50	85	55	60	45	65	40	40	35
<Statistics>
Tukey's multiple comparisons test	Mean Diff.	95.00% CI of diff.	Adjusted P Value
non treat vs. heparin	0	-13.72 to 13.72	>0.9999
non treat vs. 410	-89.17	-102.9 to -75.45	<0.0001
non treat vs. 410 -poly	-59.17	-72.88 to -45.45	<0.0001
non treat vs. 441	-84.17	-97.88 to -70.45	<0.0001
non treat vs. 441 -poly	-49.17	-62.88 to -35.45	<0.0001
non treat vs. 410-P179A	-60.83	-74.55 to -47.12	<0.0001
non treat vs. 410-P179A -poly	-43.33	-57.05 to -29.62	<0.0001
non treat vs. 410-P216A	-58.33	-72.05 to -44.62	<0.0001
non treat vs. 410-P216A -poly	-41.67	-55.38 to -27.95	<0.0001
non treat vs. 410-P179A&216A	-42.5	-56.22 to -28.78	<0.0001
non treat vs. 410-P179A&216A -poly	-37.5	-51.22 to -23.78	<0.0001
heparin vs. 410	-89.17	-102.9 to -75.45	<0.0001
heparin vs. 410 -poly	-59.17	-72.88 to -45.45	<0.0001
heparin vs. 441	-84.17	-97.88 to -70.45	<0.0001
heparin vs. 441 -poly	-49.17	-62.88 to -35.45	<0.0001
heparin vs. 410-P179A	-60.83	-74.55 to -47.12	<0.0001
heparin vs. 410-P179A -poly	-43.33	-57.05 to -29.62	<0.0001
heparin vs. 410-P216A	-58.33	-72.05 to -44.62	<0.0001
heparin vs. 410-P216A -poly	-41.67	-55.38 to -27.95	<0.0001
heparin vs. 410-P179A&216A	-42.5	-56.22 to -28.78	<0.0001
heparin vs. 410-P179A&216A -poly	-37.5	-51.22 to -23.78	<0.0001
410 vs. 410 -poly	30	16.28 to 43.72	<0.0001
410 vs. 441	5	-8.716 to 18.72	0.9833
410 vs. 441 -poly	40	26.28 to 53.72	<0.0001
410 vs. 410-P179A	28.33	14.62 to 42.05	<0.0001
410 vs. 410-P179A -poly	45.83	32.12 to 59.55	<0.0001
410 vs. 410-P216A	30.83	17.12 to 44.55	<0.0001
410 vs. 410-P216A -poly	47.5	33.78 to 61.22	<0.0001
410 vs. 410-P179A&216A	46.67	32.95 to 60.38	<0.0001
410 vs. 410-P179A&216A -poly	51.67	37.95 to 65.38	<0.0001
410 -poly vs. 441	-25	-38.72 to -11.28	<0.0001
410 -poly vs. 441 -poly	10	-3.716 to 23.72	0.3726
410 -poly vs. 410-P179A	-1.667	-15.38 to 12.05	>0.9999
410 -poly vs. 410-P179A -poly	15.83	2.117 to 29.55	0.0111
410 -poly vs. 410-P216A	0.8333	-12.88 to 14.55	>0.9999
410 -poly vs. 410-P216A -poly	17.5	3.784 to 31.22	0.003
410 -poly vs. 410-P179A&216A	16.67	2.951 to 30.38	0.0059
410 -poly vs. 410-P179A&216A -poly	21.67	7.951 to 35.38	<0.0001
441 vs. 441 -poly	35	21.28 to 48.72	<0.0001
441 vs. 410-P179A	23.33	9.617 to 37.05	<0.0001
441 vs. 410-P179A -poly	40.83	27.12 to 54.55	<0.0001
441 vs. 410-P216A	25.83	12.12 to 39.55	<0.0001
441 vs. 410-P216A -poly	42.5	28.78 to 56.22	<0.0001
441 vs. 410-P179A&216A	41.67	27.95 to 55.38	<0.0001
441 vs. 410-P179A&216A -poly	46.67	32.95 to 60.38	<0.0001
441 -poly vs. 410-P179A	-11.67	-25.38 to 2.049	0.1702
441 -poly vs. 410-P179A -poly	5.833	-7.883 to 19.55	0.9489
441 -poly vs. 410-P216A	-9.167	-22.88 to 4.549	0.5066
441 -poly vs. 410-P216A -poly	7.5	-6.216 to 21.22	0.7785
441 -poly vs. 410-P179A&216A	6.667	-7.049 to 20.38	0.8817
441 -poly vs. 410-P179A&216A -poly	11.67	-2.049 to 25.38	0.1702
410-P179A vs. 410-P179A -poly	17.5	3.784 to 31.22	0.003
410-P179A vs. 410-P216A	2.5	-11.22 to 16.22	>0.9999
410-P179A vs. 410-P216A -poly	19.17	5.451 to 32.88	0.0007
410-P179A vs. 410-P179A&216A	18.33	4.617 to 32.05	0.0015
410-P179A vs. 410-P179A&216A -poly	23.33	9.617 to 37.05	<0.0001
410-P179A -poly vs. 410-P216A	-15	-28.72 to -1.284	0.0206
410-P179A -poly vs. 410-P216A -poly	1.667	-12.05 to 15.38	>0.9999
410-P179A -poly vs. 410-P179A&216A	0.8333	-12.88 to 14.55	>0.9999
410-P179A -poly vs. 410-P179A&216A -poly	5.833	-7.883 to 19.55	0.9489
410-P216A vs. 410-P216A -poly	16.67	2.951 to 30.38	0.0059
410-P216A vs. 410-P179A&216A	15.83	2.117 to 29.55	0.0111
410-P216A vs. 410-P179A&216A -poly	20.83	7.117 to 34.55	0.0002
410-P216A -poly vs. 410-P179A&216A	-0.8333	-14.55 to 12.88	>0.9999
410-P216A -poly vs. 410-P179A&216A -poly	4.167	-9.549 to 17.88	0.9962
410-P179A&216A vs. 410-P179A&216A -poly	5	-8.716 to 18.72	0.9833
	5	-8.716 to 18.72	0.9833

## Sheet: Figure 3c
Figure 3c
RT-qPCR
Tnf
	No treatment	Heparin	Tau 410		Tau 441			Tau 410 P179A		Tau 410 P216A		Tau 410 P179A/P216A
			Non-polymerized	Polymerized	Non-polymerized	Polymerized		Non-polymerized	Polymerized	Non-polymerized	Polymerized	Non-polymerized	Polymerized
	1.02928	1	11.7742	5.16124	7.18899	3.65841		6.18314	3.68759	6.64011	4.56913	4.36052	4.01976
	0.938756	1.005	11.6146	5.22545	7.28415	3.69707		5.74784	4.08576	6.40339	4.60892	4.37313	3.53181
	1.03196	0.985	10.0953	5.33906	7.26258	3.81282		5.57634	3.42359	6.56167	4.46906	4.34651	3.75319
<Statistics>
Tukey's multiple comparisons test	No treatment-Heparin	Tau410 P179A non-polymerized-Heparin	Tau410 P179A polymerized-Heparin	Tau410 P179A&P216A non-polymerized-Heparin	Tau410 P179A&P216A polymerized-Heparin	Tau410 P216A non-polymerized-Heparin	Tau410 P216A polymerized-Heparin	Tau410 non-polymerized-Heparin	Tau410 polymerized-Heparin	Tau441 non-polymerized-Heparin	Tau441 polymerized-Heparin	Tau410 P179A non-polymerized-No treatment	Tau410 P179A polymerized-No treatment	Tau410 P179A&P216A non-polymerized-No treatment	Tau410 P179A&P216A polymerized-No treatment	Tau410 P216A non-polymerized-No treatment	Tau410 P216A polymerized-No treatment	Tau410 non-polymerized-No treatment	Tau410 polymerized-No treatment	Tau441 non-polymerized-No treatment	Tau441 polymerized-No treatment	Tau410 P179A polymerized-Tau410 P179A non-polymerized	Tau410 P179A&P216A non-polymerized-Tau410 P179A non-polymerized	Tau410 P179A&P216A polymerized-Tau410 P179A non-polymerized	Tau410 P216A non-polymerized-Tau410 P179A non-polymerized	Tau410 P216A polymerized-Tau410 P179A non-polymerized	Tau410 non-polymerized-Tau410 P179A non-polymerized	Tau410 polymerized-Tau410 P179A non-polymerized	Tau441 non-polymerized-Tau410 P179A non-polymerized	Tau441 polymerized-Tau410 P179A non-polymerized	Tau410 P179A&P216A non-polymerized-Tau410 P179A polymerized	Tau410 P179A&P216A polymerized-Tau410 P179A polymerized	Tau410 P216A non-polymerized-Tau410 P179A polymerized	Tau410 P216A polymerized-Tau410 P179A polymerized	Tau410 non-polymerized-Tau410 P179A polymerized	Tau410 polymerized-Tau410 P179A polymerized	Tau441 non-polymerized-Tau410 P179A polymerized	Tau441 polymerized-Tau410 P179A polymerized	Tau410 P179A&P216A polymerized-Tau410 P179A&P216A non-polymerized	Tau410 P216A non-polymerized-Tau410 P179A&P216A non-polymerized	Tau410 P216A polymerized-Tau410 P179A&P216A non-polymerized	Tau410 non-polymerized-Tau410 P179A&P216A non-polymerized	Tau410 polymerized-Tau410 P179A&P216A non-polymerized	Tau441 non-polymerized-Tau410 P179A&P216A non-polymerized	Tau441 polymerized-Tau410 P179A&P216A non-polymerized	Tau410 P216A non-polymerized-Tau410 P179A&P216A polymerized	Tau410 P216A polymerized-Tau410 P179A&P216A polymerized	Tau410 non-polymerized-Tau410 P179A&P216A polymerized	Tau410 polymerized-Tau410 P179A&P216A polymerized
diff	0.00333333	4.83911	2.73565	3.36339	2.77159	5.53839	3.55237	10.1647	4.24525	6.24858	2.7261	4.83577	2.73231	3.36005	2.76825	5.53506	3.54904	10.1614	4.24192	6.24524	2.72277	-2.10346	-1.47572	-2.06752	0.699284	-1.28674	5.32561	-0.593853	1.40947	-2.11301	0.627741	0.0359405	2.80274	0.816725	7.42907	1.50961	3.51293	-0.00954619	-0.591801	2.175	0.188984	6.80133	0.881867	2.88519	-0.637287	2.7668	0.780785	7.39313	1.47367
lwr	-0.914879	3.92089	1.81743	2.44517	1.85337	4.62018	2.63416	9.24651	3.32704	5.33036	1.80789	3.91756	1.8141	2.44184	1.85004	4.61684	2.63082	9.24317	3.32371	5.32703	1.80455	-3.02167	-2.39393	-2.98573	-0.218928	-2.20495	4.4074	-1.51207	0.491257	-3.03122	-0.290471	-0.882272	1.88453	-0.101487	6.51086	0.591396	2.59472	-0.927759	-1.51001	1.25679	-0.729228	5.88312	-0.0363452	1.96698	-1.5555	1.84859	-0.137427	6.47492	0.555455
upr	0.921546	5.75732	3.65386	4.2816	3.6898	6.4566	4.47058	11.0829	5.16347	7.16679	3.64431	5.75399	3.65052	4.27827	3.68646	6.45327	4.46725	11.0796	5.16013	7.16345	3.64098	-1.18525	-0.557508	-1.14931	1.6175	-0.368523	6.24383	0.32436	2.32768	-1.19479	1.54595	0.954153	3.72096	1.73494	8.34729	2.42782	4.43114	0.908666	0.326412	3.09322	1.1072	7.71955	1.80008	3.8034	0.280925	3.68502	1.699	8.31135	2.39188
p.adj	1	5.63993e-14	7.03495e-09	1.00215e-10	5.42228e-09	2.23155e-14	3.10242e-11	2.09832e-14	7.00773e-13	2.10942e-14	7.54162e-09	5.69544e-14	7.20775e-09	1.02354e-10	5.55428e-09	2.23155e-14	3.16588e-11	2.09832e-14	7.12319e-13	2.10942e-14	7.72731e-09	1.01395e-06	0.000288858	1.376e-06	0.263394	0.00172935	2.43139e-14	0.482617	0.000540345	9.35349e-07	0.404436	1	4.33463e-09	0.113904	2.09832e-14	0.000209925	3.94622e-11	1	0.487522	5.56212e-07	0.999736	2.10942e-14	0.0677148	2.41678e-09	0.383559	5.61264e-09	0.149458	2.09832e-14	0.000294505
Isg54
	No treatment	Heparin	Tau 410		Tau 441			Tau 410 P179A		Tau 410 P216A		Tau 410 P179A/P216A
			Non-polymerized	Polymerized	Non-polymerized	Polymerized		Non-polymerized	Polymerized	Non-polymerized	Polymerized	Non-polymerized	Polymerized
	1.02164	1	15.7031	9.42867	16.2984	7.99943		9.41228	7.25131	8.54382	6.64671	5.74922	5.62744
	1.0099	0.431	16.7437	9.23404	13.4547	7.1719		9.55744	7.20131	9.11167	6.1702	5.68314	5.79935
	1.05652	0.974	15.3999	9.56049	15.5211	6.44732		8.97722	7.4848	8.8964	6.16498	5.94551	5.90525
<Statistics>
Tukey's multiple comparisons test	No treatment-Heparin	Tau410 P179A non-polymerized-Heparin	Tau410 P179A polymerized-Heparin	Tau410 P179A&P216A non-polymerized-Heparin	Tau410 P179A&P216A polymerized-Heparin	Tau410 P216A non-polymerized-Heparin	Tau410 P216A polymerized-Heparin	Tau410 non-polymerized-Heparin	Tau410 polymerized-Heparin	Tau441 non-polymerized-Heparin	Tau441 polymerized-Heparin	Tau410 P179A non-polymerized-No treatment	Tau410 P179A polymerized-No treatment	Tau410 P179A&P216A non-polymerized-No treatment	Tau410 P179A&P216A polymerized-No treatment	Tau410 P216A non-polymerized-No treatment	Tau410 P216A polymerized-No treatment	Tau410 non-polymerized-No treatment	Tau410 polymerized-No treatment	Tau441 non-polymerized-No treatment	Tau441 polymerized-No treatment	Tau410 P179A polymerized-Tau410 P179A non-polymerized	Tau410 P179A&P216A non-polymerized-Tau410 P179A non-polymerized	Tau410 P179A&P216A polymerized-Tau410 P179A non-polymerized	Tau410 P216A non-polymerized-Tau410 P179A non-polymerized	Tau410 P216A polymerized-Tau410 P179A non-polymerized	Tau410 non-polymerized-Tau410 P179A non-polymerized	Tau410 polymerized-Tau410 P179A non-polymerized	Tau441 non-polymerized-Tau410 P179A non-polymerized	Tau441 polymerized-Tau410 P179A non-polymerized	Tau410 P179A&P216A non-polymerized-Tau410 P179A polymerized	Tau410 P179A&P216A polymerized-Tau410 P179A polymerized	Tau410 P216A non-polymerized-Tau410 P179A polymerized	Tau410 P216A polymerized-Tau410 P179A polymerized	Tau410 non-polymerized-Tau410 P179A polymerized	Tau410 polymerized-Tau410 P179A polymerized	Tau441 non-polymerized-Tau410 P179A polymerized	Tau441 polymerized-Tau410 P179A polymerized	Tau410 P179A&P216A polymerized-Tau410 P179A&P216A non-polymerized	Tau410 P216A non-polymerized-Tau410 P179A&P216A non-polymerized	Tau410 P216A polymerized-Tau410 P179A&P216A non-polymerized	Tau410 non-polymerized-Tau410 P179A&P216A non-polymerized	Tau410 polymerized-Tau410 P179A&P216A non-polymerized	Tau441 non-polymerized-Tau410 P179A&P216A non-polymerized	Tau441 polymerized-Tau410 P179A&P216A non-polymerized	Tau410 P216A non-polymerized-Tau410 P179A&P216A polymerized	Tau410 P216A polymerized-Tau410 P179A&P216A polymerized	Tau410 non-polymerized-Tau410 P179A&P216A polymerized	Tau410 polymerized-Tau410 P179A&P216A polymerized
diff	0.227687	8.51398	6.51081	4.99096	4.97568	8.04897	5.52563	15.1472	8.60607	14.2898	6.40455	8.28629	6.28312	4.76327	4.74799	7.82128	5.29794	14.9195	8.37838	14.0621	6.17686	-2.00317	-3.52302	-3.5383	-0.465014	-2.98835	6.63324	0.0920862	5.77579	-2.10943	-1.51985	-1.53513	1.53816	-0.985177	8.63641	2.09526	7.77896	-0.106257	-0.01528	3.05801	0.534674	10.1563	3.61511	9.29881	1.41359	3.07329	0.549954	10.1715	3.63039
lwr	-1.40746	6.87884	4.87566	3.35581	3.34053	6.41382	3.89049	13.5121	6.97092	12.6546	4.76941	6.65115	4.64798	3.12812	3.11284	6.18613	3.6628	13.2844	6.74323	12.4269	4.54172	-3.63832	-5.15817	-5.17345	-2.10016	-4.62349	4.99809	-1.54306	4.14064	-3.74457	-3.155	-3.17028	-0.0969869	-2.62032	7.00127	0.460113	6.14381	-1.7414	-1.65043	1.42286	-1.10047	8.52112	1.97996	7.66367	-0.221551	1.43814	-1.08519	8.5364	1.99524
upr	1.86283	10.1491	8.14595	6.6261	6.61082	9.68411	7.16078	16.7824	10.2412	15.9249	8.0397	9.92144	7.91827	6.39841	6.38313	9.45642	6.93309	16.5547	10.0135	15.6972	7.81201	-0.368027	-1.88788	-1.90316	1.17013	-1.3532	8.26838	1.72723	7.41093	-0.474284	0.115294	0.100014	3.1733	0.649968	10.2716	3.7304	9.4141	1.52889	1.61987	4.69315	2.16982	11.7914	5.25025	10.934	3.04874	4.70843	2.1851	11.8067	5.26553
p.adj	0.999994	6.83897e-14	1.66673e-11	4.33722e-09	4.61224e-09	1.94178e-13	5.44997e-10	2.09832e-14	5.75096e-14	2.09832e-14	2.3775e-11	1.10689e-13	3.5926e-11	1.09896e-08	1.17095e-08	3.47167e-13	1.29524e-09	2.09832e-14	9.02611e-14	2.09832e-14	5.18542e-11	0.00790523	2.96624e-06	2.75313e-06	0.995313	4.37176e-05	1.1155e-11	1	2.16258e-10	0.00453267	0.0852877	0.0795937	0.0785065	0.581846	5.4623e-14	0.00488342	3.88134e-13	1	1	3.05337e-05	0.985843	2.16493e-14	1.89659e-06	2.64233e-14	0.135642	2.82307e-05	0.982521	2.16493e-14	1.76179e-06
[truncated: 17 more columns]

## Sheet: Figure 4c
Figure 4c
% NFkB-positive cells in visual field
non					tau410					tau441
WT	Pqbp1 KO	sicGAS	siSTING		WT	Pqbp1 KO	sicGAS	siSTING		WT	Pqbp1 KO	sicGAS	siSTING
0	0	0	0		100	40	42	34		100	41	36	47
0	0	0	0		100	45	31	45		98	25	41	35
0	0	0	0		100	34	35	43		100	36	34	31
0	0	0	0		100	32	46	50		94	34	37	24
0	0	0	0		100	43	47	32		97	41	39	32
0	0	0	0		100	42	36	40		100	38	24	43
<Statistics>
Comparison	non-sicGAS-non-Pqbp1 KO	non-siSTING-non-Pqbp1KO	non-WT-non-Pqbp1KO	tau410-Pqbp1KO-non-Pqbp1KO	tau410-sicGAS-non-Pqbp1KO	tau410-siSTING-non-Pqbp1KO	tau410-WT-non-Pqbp1KO	tau441-Pqbp1KO-non-Pqbp1KO	tau441-sicGAS-non-Pqbp1KO	tau441-siSTING-non-Pqbp1KO	tau441-WT-non-Pqbp1KO	non-siSTING-non-sicGAS	non-WT-non-sicGAS	tau410-Pqbp1KO-non-sicGAS	tau410-sicGAS-non-sicGAS	tau410-siSTING-non-sicGAS	tau410-WT-non-sicGAS	tau441-Pqbp1KO-non-sicGAS	tau441-sicGAS-non-sicGAS	tau441-siSTING-non-sicGAS	tau441-WT-non-sicGAS	non-WT-non-siSTING	tau410-Pqbp1KO-non-siSTING	tau410-sicGAS-non-siSTING	tau410-siSTING-non-siSTING	tau410-WT-non-siSTING	tau441-Pqbp1KO-non-siSTING	tau441-sicGAS-non-siSTING	tau441-siSTING-non-siSTING	tau441-WT-non-siSTING	tau410-Pqbp1KO-non-WT	tau410-sicGAS-non-WT	tau410-siSTING-non-WT	tau410-WT-non-WT	tau441-Pqbp1KO-non-WT	tau441-sicGAS-non-WT	tau441-siSTING-non-WT	tau441-WT-non-WT	tau410-sicGAS-tau410-Pqbp1KO	tau410-siSTING-tau410-Pqbp1KO	tau410-WT-tau410-Pqbp1KO	tau441-PQBP1KO-tau410-Pqbp1KO	tau441-sicGAS-tau410-Pqbp1KO	tau441-siSTING-tau410-Pqbp1KO	tau441-WT-tau410-Pqbp1KO	tau410-siSTING-tau410-sicGAS	tau410-WT-tau410-sicGAS	tau441-Pqbp1KO-tau410-sicGAS	tau441-sicGAS-tau410-sicGAS
diff	4.02641e-14	-8.28967e-15	1.18424e-14	39.3333	39.5	40.6667	100	35.8333	35.1667	35.3333	98.1667	-4.85538e-14	-2.84217e-14	39.3333	39.5	40.6667	100	35.8333	35.1667	35.3333	98.1667	2.0132e-14	39.3333	39.5	40.6667	100	35.8333	35.1667	35.3333	98.1667	39.3333	39.5	40.6667	100	35.8333	35.1667	35.3333	98.1667	0.166667	1.33333	60.6667	-3.5	-4.16667	-4	58.8333	1.16667	60.5	-3.66667	-4.33333
lwr	-9.19357	-9.19357	-9.19357	30.1398	30.3064	31.4731	90.8064	26.6398	25.9731	26.1398	88.9731	-9.19357	-9.19357	30.1398	30.3064	31.4731	90.8064	26.6398	25.9731	26.1398	88.9731	-9.19357	30.1398	30.3064	31.4731	90.8064	26.6398	25.9731	26.1398	88.9731	30.1398	30.3064	31.4731	90.8064	26.6398	25.9731	26.1398	88.9731	-9.0269	-7.86024	51.4731	-12.6936	-13.3602	-13.1936	49.6398	-8.0269	51.3064	-12.8602	-13.5269
upr	9.19357	9.19357	9.19357	48.5269	48.6936	49.8602	109.194	45.0269	44.3602	44.5269	107.36	9.19357	9.19357	48.5269	48.6936	49.8602	109.194	45.0269	44.3602	44.5269	107.36	9.19357	48.5269	48.6936	49.8602	109.194	45.0269	44.3602	44.5269	107.36	48.5269	48.6936	49.8602	109.194	45.0269	44.3602	44.5269	107.36	9.36024	10.5269	69.8602	5.69357	5.0269	5.19357	68.0269	10.3602	69.6936	5.5269	4.86024
p.adj	1	1	1	1.98889e-11	1.98889e-11	1.98886e-11	1.98884e-11	1.98915e-11	1.98951e-11	1.9894e-11	1.98884e-11	1	1	1.98889e-11	1.98889e-11	1.98886e-11	1.98884e-11	1.98915e-11	1.98951e-11	1.9894e-11	1.98884e-11	1	1.98889e-11	1.98889e-11	1.98886e-11	1.98884e-11	1.98915e-11	1.98951e-11	1.9894e-11	1.98884e-11	1.98889e-11	1.98889e-11	1.98886e-11	1.98884e-11	1.98915e-11	1.98951e-11	1.9894e-11	1.98884e-11	1	0.999997	1.98884e-11	0.976756	0.922558	0.940503	1.98884e-11	0.999999	1.98884e-11	0.967334	0.901357
[truncated: 17 more columns]

## Sheet: Figure 4d
Figure 4d
	Induced Pqbp1-cKO
	si-cGAS
	si-STING

## Sheet: Figure 4e
Figure 4e
migration assay: intensity of fluorescent dye
	Non-induced	Induced Pqbp1-cKO
	16231	17562
	16615	15922
	17241	17111
	16012	17481
	P = 0.3325 in Student’s t-test

## Sheet: Figure 4f
Figure 4f
phagocytosis assay
	Non-induced	Induced Pqbp1-cKO
	58074	60316
	59756	53865
	50552	54705
	58283	61027
	p = 0.7804 in Student’s t-test

## Sheet: Figure 5b
Figure 5b
% cGAS-Tau colocalized cell
	Non Induced				Induced Pqbp1-cKO
	No treat	Tau410	Tau441		No treat	Tau410	Tau441
	0	25	25		0	0	0
	0	37.5	33		0	8.3	0
	0	33	40		0	0	5.8
	0	50	33		0	0	0
<Statistics>
Tukey's multiple comparisons test	PKO-Tau441-PKO-Tau410	PKO-non-PKO-Tau410	non-non-PKO-Tau410	non-tau410-PKO-Tau410	non-tau441-PKO-Tau410	PKO-non-PKO-Tau441	non-non-PKO-Tau441	non-tau410-PKO-Tau441	non-tau441-PKO-Tau441	non-non-PKO-non	non-tau410-PKO-non	non-tau441-PKO-non	non-tau410-non-non	non-tau441-non-non	non-tau441-non-tau410
diff	-0.625	-2.075	-2.075	34.3	30.675	-1.45	-1.45	34.925	31.3	-9.76996e-15	36.375	32.75	36.375	32.75	-3.625
lwr	-12.6724	-14.1224	-14.1224	22.2526	18.6276	-13.4974	-13.4974	22.8776	19.2526	-12.0474	24.3276	20.7026	24.3276	20.7026	-15.6724
upr	11.4224	9.9724	9.9724	46.3474	42.7224	10.5974	10.5974	46.9724	43.3474	12.0474	48.4224	44.7974	48.4224	44.7974	8.4224
p.adj	0.99998	0.993211	0.993211	5.42215e-07	2.74426e-06	0.998743	0.998743	4.14513e-07	2.05848e-06	1	2.24986e-07	1.07009e-06	2.24986e-07	1.07009e-06	0.925803

[truncated: 30 more sheets: Figure 5d, Figure 5e, Figure 6b, Figure 6c, Figure 6d, Figure 6f, Figure 7b, Figure 7c, Figure 7d, Figure 7e, Figure 8a, Figure 8c, Figure 8d, Figure 9a, Figure 9b, Figure 9c, Figure 10a, SupFig 2a, SupFig3, SupFig7 …]
